# Supplementary material for: Optimizing the diagnosis and management of dementia within primary care: a systematic review of systematic reviews
Source: BMC Fam Pract. 2021 Aug 11;22:166. doi: 10.1186/s12875-021-01461-5 (PMC8359121; doi:10.1186/s12875-021-01461-5)
Supplement: Supplementary file 1 — Additional file 1. [file 12875_2021_1461_MOESM1_ESM.zip]

Archive with 3 entries (3 files):
- AMSTAR 2 Supplementary Information Appendix 3.pdf
- Data Extraction Tool Supplementary Information Appendix 2.xlsx
- Search Stategy-Supplementary Information Appendix 1.pdf
