# Supplementary material for: Optimizing the diagnosis and management of dementia within primary care: a systematic review of systematic reviews
Source: BMC Fam Pract. 2021 Aug 11;22:166. doi: 10.1186/s12875-021-01461-5 (PMC8359121; doi:10.1186/s12875-021-01461-5)
Supplement: Supplementary file 1 — Additional file 1. [file 12875_2021_1461_MOESM1_ESM.zip › Data Extraction Tool Supplementary Information Appendix 2.xlsx]

## Sheet: Sheet1
Title	Author	Year of Publication	Country	No. of studies included	Types of studies included	Databases searched. Timeframe searched	Aim of the study	Inclusion/exclusion criteria	Population ((participants: Age (Mean/median, SD), dementia diagnoses))	Intervention (caregiver?)	Comparator	Sample size	Setting (if cognitive screening, include method of administration)	For cognitive screening: Time of administration (Mean or Median)	Cognitive outcomes measured/outcomes measured	Results: Meta-analysis, Sn, Sp, accuracy	Other
Screening and Case Finding Tools for the Detection of Dementia. Part I: Evidence- Based Meta-Analysis of Multidomain Tests	Alex J. Mitchell, M.R.C.Psych., Srinivasa Malladi, M.R.C.Psych.	2010	United Kingdom	44	Cohort, retrospective analysis, cross-sectional study, interview in patients home, population survery using questionnaires.	MEDLINE, PyscINFO, Embase, and CINAHL Four full-text collections including: Science Direct, Ingenta Select, Ovid Full text and Wiley-Blackwell. Time frame: Inception to July 2009.	The aim of this study was to identify multidomain screening methods that take less time to administer than the MMSE but retains accuracy in either high or low-prevalence settings when diagnosing dementia.	Inclusion: Studies including diagnostic validity of brief (method taking no longer to complete than the MMSE, 9 minutes in healthy individuals and 15 in those with dementia) multidomain screening methods in comparison to a validated diagnostic standard. Multidomain is defined as studies testing at least two different aspects of cognitive function. Studies in all settings were included: primary ca…	Dementia or Alzheimer (mild, moderate and severe), ages varied and not specified in all included studies.	Multidomain screening methods which is defined as studies that tested at least two distinct aspects of cognitive function.	Validated diagnostic standard: MMSE, which takes 9 minutes to use in healthy individuals and 15 minutes in those with dementia.	10 studies took place in primary care, there were 1,265 cases of dementia of a sample of 4,440, a prevalence of 28.5%.	See Table 3 under Primary Care Screening. AMTS had level 1a evidence and evidence based grade of recommendation of A, 2 minutes to administer.	See Table 3	Diagnosing dementia.	In primary care the optimal individual tools were the Abbreviated mental test score/Mental status questionnaire (MSQ), and Prueba cognitive de leganes (PCL). AMTS was superior to the MMSE for case finding, but for screening the MMSE was optimal. If length is not of high importance, the MMSE may remain the best tool for primary care clinicians who want to rule in and rule out a diagnosis. In prima…
Mini-Mental State Examination (MMSE) for the detection of dementia in clinically unevaluated people aged 65 and over in community and primary care populations (Review)	Creavin ST, Wisniewski S, Noel-Storr AH, Trevelyan CM, Hampton T, Rayment D, Thom VM, Nash KJE, Elhamoui H, Milligan R, Patel AS, Tsivos DV, Wing T, Phillips E, Kellman SM, Shackleton HL, Singleton GF, Neale BE, Watton ME, Cullum S	2016	United Kingdom	70	Cohort or nested case-control.	Cochrane Dementia and Cognitive Improvement Group, MEDLINE, EMBASE, PsycINFO, LILACS, ALOIS, BIOSIS previews, Web of Science Core Collection, including the Science Citation Index and the Conference Proceedings Citation Index, MEDION (Universities of Maastricht and Leuven, www.mediondatabase.nl), DARE (Database of Abstracts of Reviews of Effects, via the Cochrane Library), HTA Database (Health Tec…	To determine the diagnostic accuracy of the Mini-Mental State Examination (MMSE) at various cut points for dementia in people aged 65 years and over in community and primary care settings who had not undergone prior testing for dementia.	Inclusion: population is either community or primary care, MMSE was used as an index test (alone or with other tests) administered to all study participants, study design is cohort or nested case-control. Exclusion: classic case-control study design, index test administered to only cases or controls.	Target condition: All-cause dementia and any dementia subtype as defined by any version of the Diagnostic and Statistical Manual of Mental Disorders (DSM); International Classification of Diseases (ICD) and the Clinical Dementia Rating.	The Mini Mental State Examination (MMSE): a cognitive test that is commonly used as part of the evaluation for possible dementia.	A commonly accepted clinical reference standard for all-cause dementia and subtypes (Alzheimer disease dementia, Lewy body dementia, vascular dementia, frontotemporal dementia).	In the meta-analysis there were 1681 participants in primary care studies.	Primary care settings	The MMSE takes around seven minutes to administer to a person with dementia and five minutes to a person with normal cognition	Key outcome: dementia	Could not estimate summary diagnostic accuracy in primary care due to insufficient data. A single study of symptomatic people reported that a cut point of 17 had higher specificity (0.93 95% CI 0.89 to 0.96) than a cut point of 24 (0.46 95% CI 0.40, 0.52), with some additional false negatives as the sensitivity fell from 1.00 (95% CI 0.95 to 1.00) to 0.70 (95% CI 0.59 to 0.80) (Carnero-Pardo 2013…	Scores can range from 1 to 30; the conventional cut-off is 24, with lower scores indicating increasing cognitive impairment
Validity of screening tools for dementia and mild cognitive impairment among the elderly in primary health care: a systematic review	M.A. Abd Razak, N.A. Ahmad, Y.Y. Chan, N. Mohamad Kasim, M. Yusof, M.K.A. Abdul Ghani, M. Omar, F.A. Abd Aziz, R. Jamaluddin	2019	Malaysia	30	Not mentioned.	Time frame: Articles published in 2012 through 2017. PubMed, Embase and CENTRAL.	To provide updated and comprehensive evidence on the validity and feasibility of screening tools for mild cognitive impairment (MCI) and dementia among the elderly at primary healthcare level.	Inclusion: Studies that validate any screening tools delivered by a healthcare provider in primary care, self-administered by patients or delivered by an informant. Studies in English only. Exclusion: Non-english articles.	Patients with dementia and MCI among the elderly at primary healthcare level.	Screening tools for use in the primary care setting. See Table 1.	Comparing the feasibility and validity between the various screening tools.	Not mentioned.	12 studies were conducted in primary care clinics, four in hospital-based clinics, eight at community- based settings and the rest at two or more different settings. See table 2 for times. Worth mentioning: Rapid Cognitive Screening <3m with high Sn/Sp for MCI and Dementia. Saint Louis University Mental Status (SLUMS) for dementia screening had high Sn/Sp, 7m.	Feasibility was ascertained based on acceptability, judgement and cost. Cost was assessed using the question ‘What is the cost of the time and staffing required to administer the test?'	Mild cognitive impairment and dementia.	For diagnosing dementia: Addenbrooke's Cognitive Examination III (ACE-III) reported higher Sn/Sp than the Montreal Cognitive Assessment (MoCA). Other screening tools with high Sn/Sp were Saint Louis University Mental Status (SLUMS), Rapid Cognitive Screen (RCS) and Brief Cognitive Assessment Tool (BCAT); however, less sensitive to ACE-III (Sn=100%). Most screening tools for detecting dementia wer…	ACE-III was the ideal screening tool for detecting dementia based on test accuracy and predictive ability (Sn/Sp = 100%/96%). For detecting MCI in primary care, MoCA was best, Sn=83-97%. A screening tool should be highly sensitive, but not necessarily specific, to ensure high yield. By using the MMSE as a gold standard, the MoCA reported to have better performance than other MCI screening tests, …
Systematic Review Investigating Multi-disciplinary Team Approaches to Screening and Early Diagnosis of Dementia in Primary Care – What are the Positive and Negative Effects and Who Should Deliver It?	Toby Smith, Jane Cross, Fiona Poland, Felix Clay, Abbey Brookes, Ian Maidment, Bridget Penhale, Ken Laidlaw and Chris Fox.	2018	United Kingdom	33	Commentary, mixed-methods analysis, health economic analysis, quantitative analysis, qualitative investigation, survey, Nominal Group technique consensus, Letter, systematic review, RCT, Educational support to implement diagnosis in a pre-test post-test study, Recommendations/Guidelines.	MEDLINE, AMED, EMBASE, PubMed. Time frame: inception to October 5th 2015.	To determine what early diagnostic and screening programmes have been adopted in primary care practice, to explore who should deliver these and to determine the possible positive and negative effects of an early diagnostic and screening programme for people with dementia in primary care.	Inclusion: papers presenting data on the screening or diagnosis of people for dementia, conducted in primary care (community) care or family practice, any type of dementia was included. Exclusion: studies where 80% or more of their cohort consisted of people aged less than 65.	See table 2. Patients: diagnosed with dementia and aged 65 years or older.	Early diagnostic and screening programmes in primary care practice.	Not mentioned.	See table 2.	Primary care practices, multidiciplinary teams (physicians and nurses), clinics, community-dwellings, urban and rural general practices, GPs East of England, one-day workshops across UK cities with primary care staff, Australian urban practices. See table 2.	Not mentioned.	Dementia.	Early diagnostic and screening programmes have not been widely adpoted into primary care. Until there is rigorous evidence assessing the clinical and cost-effectiveness of such programmes, there remains insufficient evidence to support the adoption of these programmes into practice. Six positive effects of primary care screening and early diagnosis of dementia included improved long-term outcomes…
What Is the Best Dementia Screening Instrument for General Practitioners to Use?	Henry Brodaty, M.B.B.S., M.D., F.R.A.C.P., F.R.A.N.Z.C.P., Lee-Fay Low, B.Sc.(Psych.)Hons., Louisa Gibson, B.Sc.(Arch.), Grad. Dip. Psych., B.Sc.(Psych.)Hons., Kim Burns, R.N., B.Psych.(Hons.)	2006	Australia	83	Not mentioned.	pre-MEDLINE, MEDLINE (between 1966 and January 2004), PsycINFO (between 1974 and January 2004), and the Cochrane Library Database. A validation study from May 2004 was later included.	To review existing dementia screening tools with a view to informing and recommending suitable instruments to general practitioners (GPs) based on their performance and practicability for general practice.	Inclusion: Articles that validated an instrument in a general practice, community, or population sample (if no papers were available-the paper that contained the most information about the instrument was included).	Most instruments were validated on reasonably large sample sizes with a mean age (or age range) representative of patients with dementia in the community (65 years and over). The percentage of males was not specified in several studies; only 22% of the RUDAS sample were male.	See table 3. Screening tools.	MMSE	Not specified. "Most instruments were validated on reasonably large sample sizes."	General practices.	See table 1 and 2.	Dementia.	All instruments except the 7-Minute Screen and the CAMCOG were judged to be easy to administer. From table 2, tests worth mentioning validated in general practice, community or population samples: Abbreviated Mental Test: Sn=100% (95% CI), Sp=82% (95% CI), PPV=0.42, NPV=1.00 (95% CIs), misclassification 16%, internal consistency, face validity (Based on Diagnostic and Statistical Manual of Mental…	The GPCOG sample had a dementia prevalence of 29%, suggesting that it may not perform as well in a general practice setting where prevalence is lower. Routine screening could double the number of patients with dementia identified by GPs, however patients require further clinical evaluation to confirm a diagnosis of dementia and to exclude depression or acute mental illnesses. Many GPs refer to sp…
Mini-Cog for the diagnosis of Alzheimer’s disease dementia and other dementias within a primary care setting (Review)	Seitz DP, Chan CCH, Newton HT, Gill SS, Herrmann N, Smailagic N, Nikolaou V, Fage BA	2018	Canada	4	Cross-sectional studies were included, case control studies were excluded	Time frame: Initial search was up to September 2012. Four subsequent updates to the initial search was performed using the same search methods: January 2013, February 2015, January 2016, and January 2017. We searched the Cochrane Dementia and Cognitive Improvement Register of Diagnostic Test Accuracy Studies that is currently under development, MEDLINE (OvidSP) (1950 to January 2017), Embase (Ovi…	To determine the diagnostic accuracy of the Mini-Cog for diagnosing Alzheimer’s disease dementia and related dementias in a primary care setting.	Inclusion: Make use of the Mini-Cog as a cognitive test in a primary care setting; include patients from a primary care setting who may or may not have dementia or cognitive complaints; clealy explain how a diagnosis of dementia was confirmed according to a reference standard such as the DSM IV-TR, DSM-5, or NINCDS-ADRDA at the same time or within the same four-week time period that the Mini-Cog …	Study 1: Participant mean age: 72.1 (11.4 SD), gender 103 women, 39 men and dementia 49 (34.5%), no dementia: 93 (65.5). Study 2: Number of participants: dementia: 21, no dementia: 402, Participant mean age (SD): dementia: 82.4 (3.4), no dementia: 82.4 (3.2), Female gender: dementia (68.7%), no dementia (61.9%). Study 3: Number of participants: dementia: 21, no dementia: 362, Participant mean age…	The Mini-Cog performed in insolation or scored based on results on the clock drawing test or three-word recall were in- cluded.	Clinical diagnosis of dementia was made using recognized standard diagnostic criteria.	1517	Primary care settings.	The Mini-Cog takes approximately three to five minutes to complete in routine practice.	Alzheimer’s disease dementia and related dementias	Carnero-Pardo 2013: The Sn=1.00 (95% CI 0.93-1.00), Sp= 0.4 ((95% CI 0.30-0.50) in a setting where dementia prevalence was 34.5%. Fuchs 2012: The Sn= 1.00 (95% CI 0.84-1.00), Sp= 0.85 (95% CI 0.81-0.89) in a setting with 5.0% dementia prevalence. Holsinger 2012 (highest quality study): Sn=0.76 (95% CI 0.53-0.92), Sp= 0.73 (95% CI 0.68-0.77) in a setting with 5.5% dementia prevalence. McCarten 201…	The accuracy of the Mini-Cog to diagnose dementia may have differed depending on whether the component tests were administered by themselves or if the results of the Mini-Cog were derived from the results of more comprehensive testing. The three- word recall component of the Mini-Cog may be more sensitive and less specific when incorporated into a longer test battery. There may be a greater delay…
A review of screening tests for cognitive impairment	Breda Cullen, Brian O’Neill, Jonathan J Evans, Robert F Coen, Brian A Lawlor	2006	United Kingdom	36	Not mentioned.	Entrez-PubMed, CINAHL, PsycINFO and IngentaConnect) No time frame.	The aims of this review were to identify currently available cognitive screening tests and consider their suitability for three main purposes: 1. brief assessment in the doctor’s office—tests which have a short administration time, are statistically robust in a wide range of unselected samples and for different diagnoses, and which cover the six key neuropsychological abilities; 2. large scale sc…	Inclusion: screening tests were included if they were designed to screen for cognitive impairment or had been used for that main purpose, had an administration time of less than 20 min and were available in English. Screens could be administered directly to patients or be partly or fully informant rated. Individual papers included if they: were they original paper presenting the content of the sc…	Not mentioned.	Screening tests specified in table 1.	Gold standard diagnostic criteria (based on international diagnostic guidelines or clinical judgement following a full assessment battery).	Not mentioned.	Primary care settings and community settings.	All were less than 20 minutes, specific times are outlined in table 1.	Cognitive impairment or dementia (any type).	See Table 2 for selected tests for use as brief assessment tools in the doctor's office. Brief assessment in the doctor's office: Two of the six identified key cognitive abilities were attention/working memory and executive function; these were represented by digit span/other mental tracking and verbal fluency, respectively. Tests which are wholly informant rated were excluded from table 2, and t…	An administration time of more than 10 min appears to be an unavoidable cost of achieving sufficiently robust statistical performance while covering key domains. Clinicians should move away from the tendency to become over reliant on one screen (usually the MMSE), and take advantage of the continually evolving range of more specialized tools for different situations.
A Systematic Review of Screening Tools for Predicting the Development of Dementia	Andrea R. Lischka, Marissa Mendelsohn, and Tom Overend	2012	Canada	12	Longitudinal (includes a follow up period of at least six months).	Ovid Medline, Scopus, Cumulative Index to Nursing and Allied Health Literature (CINAHL), Excerpta Medica Database (EMBASE), PsycInfo, Sociological Abstratcs, Cochrane Library, ProQuest dissertations and theses, Health and Psychosocial Instruments and Web of Science. Published after 1995.	To examine screening tools that can “predict” dementia based on “early” detection of cognitive impairment. This umbrella term encompasses MCI, amnestic MCI, mild dementia, and questionable dementia. The cognitive impairment can then be evaluated over time (using a “gold standard” tool) to observe and monitor the disease progression.	Inclusion: Published after 1995 as there was not a significant amount of literature on this topic before this date; published in English; include instruments/questionnaires used for screening dementia; screening tools must be “single” instruments that can be administered without specialized training, as opposed to a battery of neuropsychological tests; screening tools must (or have been shown to)…	Memory Impairment Screen (MIS), Isaacs Set Test (IST) Chopard et al. (2009): 75.7 (SD=5.0) years, n=44, 41.5% male; n=62, 59% female. Isaacs Set Test (IST), Benton's Visual Retention Test (BVRT) Dartiques et al. (1997): 74.5 (SD=6.8) years, n=837, 41% male; n = 1,206; 59% female. Chinese Abbreviated Mild Cognitive Impairment Test (CAMCI) Lam et al. (2008): 74.3 (7.3) y NC: n = 55; 27% male n=198 …	Screening tools in the primary care setting.	Gold standard tool- a test that is 100% sensitive and specific in detecting the disease to which the index test (i.e., the screening tool) is compared for accuracy.	See table 1.	Primary care settings.	See table 1.	Dementia, MCI, amnestic MCI, mild dementia, and questionable dementia.	Tools with the highest specificity rates: ・MMSE ・S-MMSE Tests with the highest sensitivities: ・HDS-R ・ACE, which decreased depending on cut-off value ・MoCA for the dementia group and 83% for the MCI group ・CAMCI ・CCSE ・The combination of the MMSE, IST, and BVRT at 90.8% for the first cut-off level. The ACE demonstrated good diagnostic accuracy with AUC=0.98. Xu et al. (2002) found that the CCSE w…
Screening for Dementia in Primary Care: A Summary of the Evidence for the U.S. Preventive Services Task Force	Malaz Boustani, MD, MPH; Britt Peterson, MD, MPH; Laura Hanson, MD, MPH; Russell Harris, MD, MPH; and Kathleen N. Lohr, PhD	2003	United States	61?	Cross-sectional prevalence, prospective cohorts, RCT, Systematic reviews	MEDLINE, PsycINFO, EMBASE, and the Cochrane Library. Time frame: 1 January 1994 and 1 September 2002	To review the evidence of benefits and harms of screening for and earlier treatment of dementia.	Inclusion criteria was developed for the eight key questions represting a logical chain between screening and improved health outcomes. See Appendix Table 2.	Undiagnosed dementia: Among all primary care patients 65 years of age and older for 3 included primary care studies, see table 2. For Cholinesterase inhibitor: Patients with Alzheimer Disease after 3 to 12 Months. For screening test accuracy: Patients with severe dementia or persons from memory clinics who are not the focus of screening.	Cholinesterase inhibitor on patients with Alzheimer Disease. Additionally, screening tests were performed in a primary care or general unselected population and were compared with an acceptable reference standard, addressed in key question 2, 3. For undiagnosed dementia in primary care: ADAS-Cog, CIBC, IADL. For screening test accuracy: see table 3.Non-pharmacologic interventions for caregivers: …	In the study of cholinesterase inhibitor-comparator was placebo. For undiagnosed dementia in primary care: documentation of dementia or cognitive impairment in the medical record or with dementia noted on independent physician questionnaires. Screening test accuracy: DSM-IV is the standard in this review.Non-pharmacologic interventions for caregivers: control group	Cholinesterase inhibitor: see table 4. No information for undiagnosed dementia or screening test accuracy. Non-pharmacologic interventions for caregivers: one systematic review and 5 well-conducted RCTs	For undiagnosed dementia in primary care: Dementia detected using standard diagnostic tests	N/A	Dementia. For cholinesterase inhibitor, assessed using ADAS-Cog, CIBC, IADL.	For cholinesterase inhibitor: Research has found no clinically important differences between persons taking cholinesterase inhibitors and those taking placebo in the development of behavioral and psy- chological symptoms, although not all trials measure this important health outcome, see table 4. For undiagnosed dementia in primary care: In the same 3 studies in primary care, 3.2% to 12% met crit…	A weakness of the MMSE is its varying accuracy in patients of different ages, education levels, and ethnicities . The MMSE is most accurate for white persons with at least a high school education. To compensate for this, change the cut-point for an abnormal test result for patients of different ages and education levels. Common side effects of cholinesterase inhibitors are nausea, vomiting, weigh…
Variations in Self-Reported Practice of Physicians Providing Clinical Care to Individuals with Dementia: A Systematic Review	Saskia N. Sivananthan, MSc, Joseph H. Puyat, MA, MSc, and Kimberlyn M. McGrail, PhD	2013	Canada	12	Self-reported cross-sectional surveys	Web of Knowledge, PubMed, Science Direct, MedLine, PsychINFO, EMBASE, and Google Scholar. Time frame: articles published before March 1, 2012.	To determine to what extent actual practice as reported in the literature is consistent with clinical guidelines for dementia care.	Inclusion: All english language studies, peer-reviewed and gray literature, published prior to March 1, 2012, Quantitative experimental, quasi-experimental, and observational studies. Exclusion: Published studies not reporting on original empirical results, Conference abstracts, book chapters, studies focused exclusively on prescription patterns of acetyl-cholinesterase inhibitors, antipsychotic,…	All of the studies assessed actual serives provided at a physician level in populations aged 60 and older.	Seven dementia care processes recommended by best practice guidelines: formal memory testing, imaging, laboratory testing, interventions, counseling, community service, and specialist referrals.	Clinical services provided by physicians to older adults with a diagnosis of dementia.	See table 2	All settings involving primary care physicians in which a diagnosis of dementia is provided.	N/A	Diagnosing dementia.	For formal memory testing by family physicians: 8 studies were identified, six reported that less than 60% of physicians coducted formal memory tests, with three studies reporting less than 15%, see table 2, and another less than 4%. For pharmaceutical medications for dementia and consequent behavioral problems: reported 33-91% and less than 50% in 4/6 studies, which were primarily older studies …	The formal memory testing process had a 24-fold difference in the proportion of physicians who reported conducting a formal test.
Case management for dementia in primary health care: A systematic mixed studies review based on the diffusion of innovation model	Khanassov V., Vedel I., Pluye P.	2014	Canada	23	Eleven were quantitative studies, comprising nine randomized controlled trials, one nonrandomized study, and one quantitative descriptive study, and 12 were qualitative studies, comprising eleven qualitative descriptive studies and one multiple-case study.	MEDLINE, PsycInfo, EMBASE, and the Cochrane Database. Time frame: 1995 to August 2012	To examine the factors associated with the implementation of CM interventions in PHC and develop strategies to enhance its adoption in PHC practices.	Inclusion: CM interventions comprising all the components identified by the Case Management Society of America (case finding and screening, assessment, care planning, implementation and management, monitoring, and review) for patients of any age and sex with cognitive impairment or dementia (any type) residing in the community and/or their informal caregivers and receiving CM provided by health c…	Patients with prominent symptoms of dementia/cognitive impairment	CM interventions comprising all the components identified by the Case Management Society of America (case finding and screening, assessment, care planning, implementation and management, monitoring, and review)	Factors limiting/facilitating successful implementation CM	See Table 1 and Table 2	Patients' homes and physicians' offices	N/A	cognitive impairment or dementia (any type)	Referral of patients with a problem, regardless of diagnosis and age was viewed as more beneficial to the patients (as opposed to early-stage dementia). A negative attitude of the health care professionals, case managers, and patient-caregiver dyads influenced adoption of a CM intervention. Confusion about the case manager's role accounted for the limitations of the interventions, especially at t…	It has been shown that barriers to implementation of CM in PHC hinder outcomes. Having clearly defined roles for case managers and clear delineation of responsibilities among CM health care professionals, especially the PCP and the case manager, will help PCPs have more time for patients with more complicated chronic conditions.
Decision aids to support decision-making in dementia care: a systematic review	Nathan Davies, Brooke Schiowitz, Greta Rait, Victoria Vickerstaff, and Elizabeth L. Sampson	2019	United Kingdom	10	Phase III RCT, feasibility RCT, pilot RCT, preexperimental studies	CINAHL, The Cochrane Library, EMBASE, MEDLINE, and PsychINFO. Time frame: March 2018.	To critically evaluate decision aids developed for practitioners and caregivers when providing care for someone with dementia or for use by people with dementia themselves.	Inclusion: 1) the focus of the paper was on the evaluation of a decision aid 2) the decision aid was used in dementia care and 3) the decision aid was aimed at professionals, people with dementia, or caregivers. Exclusion: 1) dementia was not the main focus of the decision aid 2) decision aid was not used for care decisions 3) the intervention only provided information (e.g. information booklets)…	See table 1.	Decision-making interventions with decision aids in dementia care. Audio guided booklet with three modules (see table 1), a printed decision aid about dementia, potential feeding options associated with progression of dementia, advantages and disadvantages of feeding tubes vs assisted oral feeding, Decision aid for living with dementia Guiding Options for Living with Dementia (GOLD) book: see tab…	Majority-control group. See table 1. One study has the comparator as solely listening to a verbal narrative of the disease.	2216	Acute hospital wards, nursing home, (careres/family carers of people with dementia/moderate or severe), community,	N/A	Dementia.	Support with eating/feeding options: Decision aids aimed at eating/feeding decisions reduce decisional conflict and increase conversations regarding eating/feeding treatment between caregivers and those in charge of care planning. Decision aids were more effective in increasing discussion in nursing homes with lower staffing levels. Place of care: One intervention was DECIDE the other GOLD. Both …	Decision aids may be videos, booklets, or web-based tools that explicitly state the decision, provide information about the decision, and summarize options along with associated benefits and harms. This helps guide the decision maker through clarifying the values they place on the benefits or harms of the options.
Barriers and facilitators for GPs in dementia advance care planning: A systematic integrative review	Bram Tilburgs, Myrra Vernooij-Dassen, Raymond Koopmans, Hans van Gennip, Yvonne Engels, Marieke Perry	2018	Australia	16	Ten were qualitative studies and five were quantitative studies with cross-sectional designs; one paper described an explorative mixed method study.	Embase, Psychinfo, Medline, Cinahl and Cochrane Library. Time frame: published between January 1, 1995 and December 31, 2016.	To determine the barriers and facilitators faced by GPs related to ACP with people with dementia.	Exclusion: Did not describe emperical research, were not about dementia, ACP, general practice or were not written in English.	People with dementia, family carers or GPs, sometimes in combination with other healthcare professionals.	Advanced care planning (ACP)	Barriers/facilitators	Not mentioned.	Community, care homes, general hospitals, continuing care units, general practices, memory clinics, community clinics, palliative care, local older people services, outpatient Alzheimer clinic, home, assisted living facility and long term facility.	N/A	Dementia.	Important barriers were: uncertainty about the timing of ACP, how to plan for an uncertain future, lack of knowledge about dementia (and the patient's lack of knowledge of diagnosis), a bad relationship among stakeholders, stress or fear caused by ACP, who should take initiative for ACP, difficulties assessing people with dementia’s decisional capacities, changing preferences. Facilitators for AC…	GPs stated that they needed sufficient knowledge about the dementia disease process and its life-limiting character and that they need training to develop the skills to discuss difficult subjects and manage conflicts. Several GPs stated that ACP was not possible because preferences might change. Even if GPs want to start ACP early, patients need time to cope with having a chronic, progressive dis…
A systematic review of interventions to detect dementia or cognitive impairment	Naaheed Mukadam, Claudia Cooper, Nishin Kherani and Gill Livingston	2014	United Kingdom	13	4 RCT, 4 non-randomised concurrent comparison group, 5 pre-comparison and post-comparison studies	Medline, Embase, PsycINFO, Allied and Complementary Medicine, CINAHL, System for Information on Grey Literature in Europe and the Electronic Theses Online Service. Time frame: no restriction on date, up to February 15, 2013.	To systematically review the literature for interventions intended to increase the detection of dementia or suspected dementia or people presenting with memory complaints.	Inclusion: original research papers reporting interventions that included a quantitative outcome reporting at least one of the following: the number of people with memory complaints presenting to health or social services; the number of people with a new diagnosis of dementia or cognitive impairment; the proportion of people with dementia who were accurately diagnosed; the degree of cognitive imp…	Patient populations are reported in table 1, 2 and 3.	Interventions intended to increase the detection of dementia or suspected dementia or people presenting with memory complaints. See tables 1-3.	See tables 1-3.	See tables 1-3.	GP practices, community dwellings, patients in Croydon referred to specialist psychiatric services, primary care clinics, older people in Newcastle requiring specialist psychiatric services, rural GP practices, older people needing specialist intervention in Netherlands, South Asian patients over 65 from 1 GP practice.	Not mentioned.	Dementia or cognitive impairment	RCT evidence: Two out of three RCTs of GP education found group educational interventions increased the likelihood that GPs would suspect dementia while the third did not find a positive result and was not powered to detect differences in proportions diagnosed with dementia. There is further evidence from a non-randomised study that clinician education in primary care interventions can increase t…	Based on this review, the combination of education of primary care practitioners about dementia detection, and establishing specialist memory assessment services currently have the best but still very limited evidence for increasing detection of dementia at the earliest stage in the illness. Improving dementia identification involves changing behaviour of patients or healthcare professionals. Beh…
Barriers to Implementation of Case Management for Patients With Dementia: A Systematic Mixed Studies Review	Vladimir Khanassov, MD Isabelle Vedel, MD, PhD, Pierre Pluye, MD, PhD	2014	Canada	43	31 were quantitative (21 randomized controlled trials, 6 nonrandomized studies, and 4 descriptive studies, and 12 were qualitative studies (11 qualitative descriptive studies, and 1 multiple case study)	MEDLINE, PsycINFO, Embase, and the Cochrane Library. Time frame: published between 1995 (official publication of the case management standards of practice) and August 31, 2012.	Results of case management designed for patients with dementia and their caregivers in community-based primary health care (CBPHC) were inconsistent. The objective was to identify the relationships between key outcomes of case management and barriers to implementation.	Inclusion/ Eligibility Criteria: Population: Any age, sex, any type of dementia and/or primary causes of cognitive impairment residing in community and receiving care from health care professionals involved in case management in a range of community settings. Interventions include case management comprising assessment, care planning, implementation, management and regular follow up. Interventions…	See table 1.	Case management: comprising assessment, care planning, implementation, management, and regular follow-up.	Barriers to implementation?	12 qualitative studies included: 202. No information about quantitative studies included.	Community settings such as patients' homes or physicians' offices, the Mercy Community Care agency, hospital-based memory clinic, community-based nursing service	N/A	Any type of dementia (diagnosis code) and/or primary causes of cognitive impairment (symptom code indicating memory loss).	In most of the studies communication between health care professionals occurred via referral made by case managers. In a few studies the communication was based on regular meeting and via the Web-based system. Evidence from RCT: For clinical outcomes, 4/10 trials showed a decrease in the frequency of behavioral symptoms of dementia in the CM intervention group (mean effect size (0.88)) while 2/7 …	Clinicians and managers who implement case management in CBPHC should take into account high-intensity case management (small caseload, regular proactive patient follow-up, regular contact between case managers and family physicians) and effective communication between case managers and other CBPHC professionals and services. Because a person with dementia may move to a long-term care facility so…
Effects of educational interventions on primary dementia care: A systematic review	M. Perry, I. Draškovic, ́ P. Lucassen, M. Vernooij-Dassen, T. van Achterberg and M. Olde Rikkert	2010	Netherlands	6	5 Cluster RCTs and 1 CBA (controlled before after study).	Medline, Embase, PsycInfo, Cinahl and the Cochrane library. Time frame: no limits to January 2009.	To determine the effects of educational interventions about dementia, directed at primary care providers (PCPs).	Inclusion: target populations were PCPs, the intervention aimed to influence professional practice by means of professional interventions as defined by EPOC, the educational intervention focused on detection and management of dementia, the study designs were randomized controlled trials (RCTs), controlled clinical trials (CCTs), controlled before and after studies (CBAs) and interrupted time seri…	1904 PCPs, mainly GPs diagnosing dementia.	Series of seminars and the appointment of dementia care managers.	Control group: Clinical practice guidelines for dementia receieved by mail, no training, no seminars, no training and no dementia care managers, and short, partly interactive seminar on dementia diagnostics (3h).	1904 PCPs, mainly GPs.	General practices, primary care clinics	N/A	Dementia.	Health care outcomes-Patients and caregiver: One paper described patient and caregiver outcomes at 12 and 18 months after the start of the intervention that included both education and structured care management (Vickrey et al., 2006). In intervention clinics, they found better health-related quality of life and better overall quality of health care in patients, better informal caregiving quality…	Educational interventions for PCPs that require active participation improve detection of dementia. Educational interventions alone do not seem to increase adherence to dementia guidelines. To effectively change professionals’ performance in primary dementia care, education probably needs to be combined with adequate reimbursement or other organizational incentives.
What is the role of the general practitioner towards the family caregiver of a community- dwelling demented relative?	Birgitte Schoenmakers, Frank Buntinx & Jan Delepeleire	2009	Belgium	16	One randomized controlled trial, one intervention trial with a pre􏰡post design, thirteen cross-sectional studies and one longitudinal study were included.	Medline, Embase, Cochrane Database of Systematic Reviews and Controlled Trials, ACP Journal Club, and Dare. Paper-based searching was performed in Acta Neurologica Belgica, Archives of Public Health, Huisarts Nu, Huisarts en Wetenschap, all Belgian and Dutch journals that are not indexed in Medline. Time frame: 1980 to 2007.	To identify the attitudes and perspectives of the family physician towards the caregivers of demented relatives and to describe the caregivers’ satisfaction.	Inclusion: study populations consisting of community-dwelling demented patients, their family caregivers, and a general practitioner. Cross- sectional studies, longitudinal studies, and controlled trials. Exclusion: if general practitioner was only involved as research partner or was the subject of study and where the focus was only on the demented patient. Patients frequenting day-care centres o…	The studied population consisted of dementia family and their general practitioners.	General practitioners were assessed for knowledge of and confidence in diagnosis and treatment, communication and coordination skills, and for dementia care obstacles in dialogue with the family caregiver. Caregivers were also screened for feelings of grief, satisfaction concerning care provided, distress and expectations regarding the general practitioner.	Guidelines (not specified).	Between 20-100 study subjects	Sample recruitment was mainly organized with the cooperation of memory clinics, day-care centers, or random mailings to general practitioners.	N/A	Dementia.	Attitude and confidence of the general practitioner and caregivers’ assessment towards diagnosis and treatment: GP's acknowledged the limited use of cognititve-enhancing medications and the importance of reviewing concomitant diseases and therapies. The management of dementia in all aspects was considered to be frustrating and unrewarding. Behavioural disturbances and psychosocial aspects were ra…	Guidelines and a managable care plan could help general practitioners tailor care management to the care needs of the caregiver and the demented patient . General practitioners do not seem to be entirely convinced of their key role in the practical management of home care
General practice based psychosocial interventions for supporting carers of people with dementia or stroke: a systematic review	Nan Greenwood , Ferruccio Pelone and Anne-Marie Hassenkamp	2016	United Kingdom	4	RCT, clinical translation, quasi-experimental study, multicentre RCT	MEDLINE, EMBASE, the Cochrane Library, PsycINFO, CINAHL Plus, Applied Social Sciences Index and Abstracts, Healthcare Management Information Consortium. Time frame: Inception to December 2014 (an updated search was undertaken in July 2015).	The aim of this systematic review is to identify, appraise and summarise all the published evidence on general practice based interventions to support carers of people with stroke or dementia.	Inclusion: Population: Carers of people with dementia (including relatives, spouses and friends) and/or carers of people with stroke/stroke survivors (including relatives, spouses and friends). Intervention: Any non-pharmacological intervention delivered by healthcare providers from general prac- tice (e.g. GPs, practice nurses) aimed to improve carer outcomes: e.g. educational interventions, ski…	Carers of people with dementia (including relatives, spouses and friends) and/or carers of people with stroke/stroke survivors (including relatives, spouses and friends). Carers were mostly female with a mean age of between 61 and 72 years. Three studies included carers of people with Alzheimer ’s disease and related dementias, the other study focused on carers of people with dementia. See table …	Educational interventions, skills training interventions, psychological interventions, counselling and information provision. Table 2: patient management behaviour (behaviour care), A+ carer stress-coping management, 6-month REACH VA which includes education, support, skills and training to adress five caregiving risk areas: safety, social support, problem behaviours, depression, and carer health…	Usual care and behaviour management in one study included- see table 2.	447 carer participants included. See table 2.	Primary care sites/centres, home-based primary care programs and community-based primary care physician group practice	N/A	Depression and or depressive symptoms, care- giving difficulties and frustrations, carer knowledge of dementia, burden, time spent providing care, social support, quality of life, well-being, physical health, mental health.	See table 4 for full outcomes. There is evidence that interventions in general practice settings consistently produce positive outcomes for carers of people with dementia: improved psychological well-being, burden and depressive symptoms. The primary care educational-intervention is likely to be effective in reducing carer distress and burden by increasing carer ability to manage problem behaviou…	Earlier reviews also concluded that psychosocial interventions for carers of people with dementia can reduce carer burden. Psychosocial interventions provided in general practice can have a positive impact on burden, although the findings here were not statistically significant.
Family Physician–Case Manager Collaboration and Needs of Patients With Dementia and Their Caregivers: A Systematic Mixed Studies Review	Vladimir Khanassov, MD, MSc Isabelle Vedel, MD, PhD	2016	Canada	54	14 nonrandomized studies, 5 RCT, 12 quantitative descriptive studies, 22 qualitative studies, 1 mixed methods study	MEDLINE, PsycINFO, or EMBASE, Time frame: published before October 2014.	This systematic review was conducted to answer the following research question: Does the collaboration of family physicians with case managers respond to the needs of patients with dementia and their caregivers living in the community?	Inclusion: community-dwelling patients of any age with any type of dementia and/or their informal caregivers, had to concern collaboration between a family physician and a case manager that comprises a comprehensive needs and health assessment, planning of services and their coordination, monitoring and regular proactive follow-up, focused on primary medical care, defined as a range of community …	Primary care physicians in a range of community settings where the needs of the patient- caregiver dyad and needs of the patient and caregiver individually are assessed in CM.	Case management: through the collaboration of the family physician and case managers.	No case management.	See supplementry appendix 2, table 1: http://annfammed.org/content/14/2/166/suppl/DC1.	Primary medical care in a range of community settings where family physicians intervene (patients' homes and offices). See supplementry appendix 2, table 1: http://annfammed.org/content/14/2/166/suppl/DC1.	N/A	Any type of dementia.	Meta-analyses showed that 58% (95% CI, 43%- 72%) of caregivers were in favor of early dementia diagnosis, 50% (95% CI, 35%-65%) were in need of education on the disease, and 23% (95% CI, 17%-31%) needed in-home support (Table 4). Following CM, there was a significant decrease in behavioral disturbance of patients as a result of psychosocial interventions along with acetylcholinesterase inhibitors…	Case managers counseled on available resources/ services, legal and financial issues, and advance directives. Finally, case managers coordinated medical and community services via electronic, written, and case conference discussion. *Important because my physicians are overwhelmed with dementia care, these issues can be sorted out through collaboration with a case manager.*
The accuracy of family physicians’ dementia diagnoses at different stages of dementia: a systematic review	Pim van den Dungen, Harm W. M. van Marwijk, Henriëtte E. van der Horst, Eric P. Moll van Charante, Janet MacNeil Vroomen, Peter M. van de Ven and Hein P. J. van Hout	2012	Netherlands	6	3 cross-sectional studies of either documented or recollected diagnoses, 2 cross-sectional studies of recognition in consulting patients, 1 study used both methods of case ascertainment.	Pubmed starting from 1951, Embase.com from 1974, CINAHL from 1982, PsycINFO from 1887 and the entire Cochrane Library. Time frame: indicated dates up to when the search was performed on October 20, 2009.	To estimate family physicians’ diagnostic accuracy at the different stages of dementia.	Inclusion: Target population consisted of individuals >=55 years living at home or in a home for older persons. Study designs: cross‐sectional studies and prospective or longitudinal studies. Cross‐sectional studies could measure FPs’ judgement on their complete older patient population, or they could have FPs decide the cognitive functioning of older patients presenting for consultation. The met…	≥65 mean 75.5, ≥65 median 73, ≥64, ≥70 mean 78.6 (SD 6.1), ≥70 mean 82.5 (SD 5.9), ≥65 mean 74.6.	Dementia diagnosis by family physicians.	Reference standard diagnosis on the presence or absence of dementia.	Number of GPs/PCP: 31 PCP, 19 family physicians. Analysed sample: 2683	Primary care settings.	N/A	Dementia and cognitive impairment.	See table 2 for statistical summary of the included studies. Combined diagnostic category 'cognitive impairment' and 'dementia' for studies of documented and recollected diagnoses: Comparing the reference standard to the two categories merged yielded a sensitivity that ranged from 0.21-0.67 for mild dementia and 0.50-0.85 for moderate to severe dementia. PPV ranged 0.79-1.00 in mild dementia, whi…	Older patients may present with many comorbid conditions, limiting FPs’ time to establish a well‐founded dementia diagnosis even further. Important barriers at the physician level are the following: failure to recognise symptoms, diagnostic uncertainty, fear to stigmatise or harm and therapeutic nihilism. Several interventions have proven to successfully increase the frequency of dementia diagnos…
Clinical recognition of dementia and cognitive impairment in primary care: a meta-analysis of physician accuracy	Mitchell AJ, Meader N, Pentzek M.	2011	United Kingdom	30	Cross-sectional notes, retrospective study, medical records, prospective questionnaire, prospective GP Evaluation, Physician questionnaire, documentation of memory/cognitive loss or diagnosis of dementia or prescription of cholinesterase inhibitor.	Medline, PsycINFO, and Embase. Four full-text collections namely Science Direct, Ingenta Select, Ovid Full text, and Blackwell ⁄ Wiley Inter- science, and the abstract database Web of Knowledge (4.0, ISI). Time frame: inception to October 2010.	To examine the ability of the general practitioners (GPs) to recognize a spectrum of cognitive impairment from mild cognitive impairment (MCI) to severe dementia in routine practice using their own clinical judgment.	Inclusion: Studies included examined GP's ability to confirm or refute a diagnosis of dementia against an interview-based criterion (gold) standard. Exclusion: studies that had informal (that is not structured, semi-structured, or checklist based) methods of identifying dementia or no clear criterion standard. For the diagnosis of full-spectrum cognitive impairment or MCI, studies were examined u…	A. Recognition of interview-defined dementia: The meta-analytic proportion with dementia was 25.8% (95% CI = 8.8% to 4.8%). The mean study sample size was 620.8 (median 399, standard deviation (SD) of 747.8) and the mean number of subjects with dementia was 81.4 (median 59; SD = 60.9), with a mean age of 76.6 years. The mean number of GPs per study was 97 (median 50, SD 123.7). The prevalence of …	Recognition of dementia/MCI by GPs and recognition of patients without dementia/MCI.	Interview-based criterion (gold) standard.	A. Recognition of interview-defined dementia: Total sampled pool involved 7109 unique individuals who had an interview-based assessment for dementia. B. Recognition of cognitive impairment: 3335 individuals screened using cognitive scales. C. Recongnition of mild cognitive impairment: 4833 individuals of whom 915 had MCI.	Primary care settings.	N/A	Mild cognitive impairment (MCI) to severe dementia	A. Recognition of interview-defined dementia: In the studies evaluating contemporaneous physician judgement: the diagnostic sensitivity was 73.4% (95% CI = 62.6-82.9%). Using random effects, meta-analysis diagnostic specificity was 75.5% (95% CI = 56.9–90.1%). Dementia recorded in medical notes: medical record notations were present in 37.9% (95% CI = 26.8– 49.6%) of people with dementia. In five…	General practitioners typically identify three of four people suffering dementia but struggle in the early stages and infrequently record the correct diagnosis in medical notes. As false-positive errors are also common, accuracy could be improved by a second-step assessment. Some evidence suggests that GPs may benefit from decision aids and better links with specialist services. It was found that…

## Sheet: Sheet2
Title	Author	Year of Publication	Country	No. of studies included	Types of studies included	Databases searched. Timeframe searched	Aim of the study	Inclusion/exclusion criteria	Population ((participants: Age (Mean/median, SD), dementia diagnoses))	Intervention (caregiver?)	Comparator	Sample size	Setting (if cognitive screening, include method of administration)	For cognitive screening: Time of administration (Mean or Median)	Cognitive outcomes measured/outcomes measured	Results: Meta-analysis, Sn, Sp, accuracy	Other
Screening and Case Finding Tools for the Detection of Dementia. Part I: Evidence- Based Meta-Analysis of Multidomain Tests	Alex J. Mitchell, M.R.C.Psych., Srinivasa Malladi, M.R.C.Psych.	2010	United Kingdom	44	Cohort, retrospective analysis, cross-sectional study, interview in patients home, population survery using questionnaires.	MEDLINE, PyscINFO, Embase, and CINAHL Four full-text collections including: Science Direct, Ingenta Select, Ovid Full text and Wiley-Blackwell. Time frame: Inception to July 2009.	The aim of this study was to identify multidomain screening methods that take less time to administer than the MMSE but retains accuracy in either high or low-prevalence settings when diagnosing dementia.	Inclusion: Studies including diagnostic validity of brief (method taking no longer to complete than the MMSE, 9 minutes in healthy individuals and 15 in those with dementia) multidomain screening methods in comparison to a validated diagnostic standard. Multidomain is defined as studies testing at least two different aspects of cognitive function. Studies in all settings were included: primary ca…	Dementia or Alzheimer (mild, moderate and severe), ages varied and not specified in all included studies.	Multidomain screening methods which is defined as studies that tested at least two distinct aspects of cognitive function.	Validated diagnostic standard: MMSE, which takes 9 minutes to use in healthy individuals and 15 minutes in those with dementia.	10 studies took place in primary care, there were 1,265 cases of dementia of a sample of 4,440, a prevalence of 28.5%.	See Table 3 under Primary Care Screening. AMTS had level 1a evidence and evidence based grade of recommendation of A, 2 minutes to administer.	See Table 3	Diagnosing dementia.	In primary care the optimal individual tools were the Abbreviated mental test score/Mental status questionnaire (MSQ), and Prueba cognitive de leganes (PCL). AMTS was superior to the MMSE for case finding, but for screening the MMSE was optimal. If length is not of high importance, the MMSE may remain the best tool for primary care clinicians who want to rule in and rule out a diagnosis. In prima…
Mini-Mental State Examination (MMSE) for the detection of dementia in clinically unevaluated people aged 65 and over in community and primary care populations (Review)	Creavin ST, Wisniewski S, Noel-Storr AH, Trevelyan CM, Hampton T, Rayment D, Thom VM, Nash KJE, Elhamoui H, Milligan R, Patel AS, Tsivos DV, Wing T, Phillips E, Kellman SM, Shackleton HL, Singleton GF, Neale BE, Watton ME, Cullum S	2016	United Kingdom	70	Cohort or nested case-control.	Cochrane Dementia and Cognitive Improvement Group, MEDLINE, EMBASE, PsycINFO, LILACS, ALOIS, BIOSIS previews, Web of Science Core Collection, including the Science Citation Index and the Conference Proceedings Citation Index, MEDION (Universities of Maastricht and Leuven, www.mediondatabase.nl), DARE (Database of Abstracts of Reviews of Effects, via the Cochrane Library), HTA Database (Health Tec…	To determine the diagnostic accuracy of the Mini-Mental State Examination (MMSE) at various cut points for dementia in people aged 65 years and over in community and primary care settings who had not undergone prior testing for dementia.	Inclusion: population is either community or primary care, MMSE was used as an index test (alone or with other tests) administered to all study participants, study design is cohort or nested case-control. Exclusion: classic case-control study design, index test administered to only cases or controls.	Target condition: All-cause dementia and any dementia subtype as defined by any version of the Diagnostic and Statistical Manual of Mental Disorders (DSM); International Classification of Diseases (ICD) and the Clinical Dementia Rating.	The Mini Mental State Examination (MMSE): a cognitive test that is commonly used as part of the evaluation for possible dementia.	A commonly accepted clinical reference standard for all-cause dementia and subtypes (Alzheimer disease dementia, Lewy body dementia, vascular dementia, frontotemporal dementia).	In the meta-analysis there were 1681 participants in primary care studies.	Primary care settings	The MMSE takes around seven minutes to administer to a person with dementia and five minutes to a person with normal cognition	Key outcome: dementia	Could not estimate summary diagnostic accuracy in primary care due to insufficient data. A single study of symptomatic people reported that a cut point of 17 had higher specificity (0.93 95% CI 0.89 to 0.96) than a cut point of 24 (0.46 95% CI 0.40, 0.52), with some additional false negatives as the sensitivity fell from 1.00 (95% CI 0.95 to 1.00) to 0.70 (95% CI 0.59 to 0.80) (Carnero-Pardo 2013…	Scores can range from 1 to 30; the conventional cut-off is 24, with lower scores indicating increasing cognitive impairment
Validity of screening tools for dementia and mild cognitive impairment among the elderly in primary health care: a systematic review	M.A. Abd Razak, N.A. Ahmad, Y.Y. Chan, N. Mohamad Kasim, M. Yusof, M.K.A. Abdul Ghani, M. Omar, F.A. Abd Aziz, R. Jamaluddin	2019	Malaysia	30	Not mentioned.	Time frame: Articles published in 2012 through 2017. PubMed, Embase and CENTRAL.	To provide updated and comprehensive evidence on the validity and feasibility of screening tools for mild cognitive impairment (MCI) and dementia among the elderly at primary healthcare level.	Inclusion: Studies that validate any screening tools delivered by a healthcare provider in primary care, self-administered by patients or delivered by an informant. Studies in English only. Exclusion: Non-English articles.	Patients with dementia and MCI among the elderly at primary healthcare level.	Screening tools for use in the primary care setting. See Table 1.	Comparing the feasibility and validity between the various screening tools.	Not mentioned.	12 studies were conducted in primary care clinics, four in hospital-based clinics, eight at community- based settings and the rest at two or more different settings. See table 2 for times. Worth mentioning: Rapid Cognitive Screening <3m with high Sn/Sp for MCI and Dementia. Saint Louis University Mental Status (SLUMS) for dementia screening had high Sn/Sp, 7m.	Feasibility was ascertained based on acceptability, judgement and cost. Cost was assessed using the question ‘What is the cost of the time and staffing required to administer the test?'	Mild cognitive impairment and dementia.	For diagnosing dementia: Addenbrooke's Cognitive Examination III (ACE-III) reported higher Sn/Sp than the Montreal Cognitive Assessment (MoCA). Other screening tools with high Sn/Sp were Saint Louis University Mental Status (SLUMS), Rapid Cognitive Screen (RCS) and Brief Cognitive Assessment Tool (BCAT); however, less sensitive to ACE-III (Sn=100%). Most screening tools for detecting dementia wer…	ACE-III was the ideal screening tool for detecting dementia based on test accuracy and predictive ability (Sn/Sp = 100%/96%). For detecting MCI in primary care, MoCA was best, Sn=83-97%. A screening tool should be highly sensitive, but not necessarily specific, to ensure high yield. By using the MMSE as a gold standard, the MoCA reported to have better performance than other MCI screening tests, …
Systematic Review Investigating Multi-disciplinary Team Approaches to Screening and Early Diagnosis of Dementia in Primary Care – What are the Positive and Negative Effects and Who Should Deliver It?	Toby Smith, Jane Cross, Fiona Poland, Felix Clay, Abbey Brookes, Ian Maidment, Bridget Penhale, Ken Laidlaw and Chris Fox.	2018	United Kingdom	33	Commentary, mixed-methods analysis, health economic analysis, quantitative analysis, qualitative investigation, survey, Nominal Group technique consensus, Letter, systematic review, RCT, Educational support to implement diagnosis in a pre-test post-test study, Recommendations/Guidelines.	MEDLINE, AMED, EMBASE, PubMed. Time frame: inception to October 5th 2015.	To determine what early diagnostic and screening programmes have been adopted in primary care practice, to explore who should deliver these and to determine the possible positive and negative effects of an early diagnostic and screening programme for people with dementia in primary care.	Inclusion: papers presenting data on the screening or diagnosis of people for dementia, conducted in primary care (community) care or family practice, any type of dementia was included. Exclusion: studies where 80% or more of their cohort consisted of people aged less than 65.	See table 2. Patients: diagnosed with dementia and aged 65 years or older.	Early diagnostic and screening programmes in primary care practice.	Not mentioned.	See table 2.	Primary care practices, multidisciplinary teams (physicians and nurses), clinics, community-dwellings, urban and rural general practices, GPs East of England, one-day workshops across UK cities with primary care staff, Australian urban practices. See table 2.	Not mentioned.	Dementia.	Early diagnostic and screening programmes have not been widely adopted into primary care. Until there is rigorous evidence assessing the clinical and cost-effectiveness of such programmes, there remains insufficient evidence to support the adoption of these programmes into practice. Six positive effects of primary care screening and early diagnosis of dementia included improved long-term outcomes…
What Is the Best Dementia Screening Instrument for General Practitioners to Use?	Henry Brodaty, M.B.B.S., M.D., F.R.A.C.P., F.R.A.N.Z.C.P., Lee-Fay Low, B.Sc.(Psych.)Hons., Louisa Gibson, B.Sc.(Arch.), Grad. Dip. Psych., B.Sc.(Psych.)Hons., Kim Burns, R.N., B.Psych.(Hons.)	2006	Australia	83	Not mentioned.	pre-MEDLINE, MEDLINE (between 1966 and January 2004), PsycINFO (between 1974 and January 2004), and the Cochrane Library Database. A validation study from May 2004 was later included.	To review existing dementia screening tools with a view to informing and recommending suitable instruments to general practitioners (GPs) based on their performance and practicability for general practice.	Inclusion: Articles that validated an instrument in a general practice, community, or population sample (if no papers were available-the paper that contained the most information about the instrument was included).	Most instruments were validated on reasonably large sample sizes with a mean age (or age range) representative of patients with dementia in the community (65 years and over). The percentage of males was not specified in several studies; only 22% of the RUDAS sample were male.	See table 3. Screening tools.	MMSE	Not specified. "Most instruments were validated on reasonably large sample sizes."	General practices.	See table 1 and 2.	Dementia.	All instruments except the 7-Minute Screen and the CAMCOG were judged to be easy to administer. From table 2, tests worth mentioning validated in general practice, community or population samples: Abbreviated Mental Test: Sn=100% (95% CI), Sp=82% (95% CI), PPV=0.42, NPV=1.00 (95% CIs), misclassification 16%, internal consistency, face validity (Based on Diagnostic and Statistical Manual of Mental…	The GPCOG sample had a dementia prevalence of 29%, suggesting that it may not perform as well in a general practice setting where prevalence is lower. Routine screening could double the number of patients with dementia identified by GPs, however patients require further clinical evaluation to confirm a diagnosis of dementia and to exclude depression or acute mental illnesses. Many GPs refer to sp…
Mini-Cog for the diagnosis of Alzheimer’s disease dementia and other dementias within a primary care setting (Review)	Seitz DP, Chan CCH, Newton HT, Gill SS, Herrmann N, Smailagic N, Nikolaou V, Fage BA	2018	Canada	4	Cross-sectional studies were included, case control studies were excluded	Time frame: Initial search was up to September 2012. Four subsequent updates to the initial search was performed using the same search methods: January 2013, February 2015, January 2016, and January 2017. We searched the Cochrane Dementia and Cognitive Improvement Register of Diagnostic Test Accuracy Studies that is currently under development, MEDLINE (OvidSP) (1950 to January 2017), Embase (Ovi…	To determine the diagnostic accuracy of the Mini-Cog for diagnosing Alzheimer’s disease dementia and related dementias in a primary care setting.	Inclusion: Make use of the Mini-Cog as a cognitive test in a primary care setting; include patients from a primary care setting who may or may not have dementia or cognitive complaints; clearly explain how a diagnosis of dementia was confirmed according to a reference standard such as the DSM IV-TR, DSM-5, or NINCDS-ADRDA at the same time or within the same four-week time period that the Mini-Cog…	Study 1: Participant mean age: 72.1 (11.4 SD), gender 103 women, 39 men and dementia 49 (34.5%), no dementia: 93 (65.5). Study 2: Number of participants: dementia: 21, no dementia: 402, Participant mean age (SD): dementia: 82.4 (3.4), no dementia: 82.4 (3.2), Female gender: dementia (68.7%), no dementia (61.9%). Study 3: Number of participants: dementia: 21, no dementia: 362, Participant mean age…	The Mini-Cog performed in insolation or scored based on results on the clock drawing test or three-word recall were in- cluded.	Clinical diagnosis of dementia was made using recognized standard diagnostic criteria.	1517	Primary care settings.	The Mini-Cog takes approximately three to five minutes to complete in routine practice.	Alzheimer’s disease dementia and related dementias	Carnero-Pardo 2013: The Sn=1.00 (95% CI 0.93-1.00), Sp= 0.4 ((95% CI 0.30-0.50) in a setting where dementia prevalence was 34.5%. Fuchs 2012: The Sn= 1.00 (95% CI 0.84-1.00), Sp= 0.85 (95% CI 0.81-0.89) in a setting with 5.0% dementia prevalence. Holsinger 2012 (highest quality study): Sn=0.76 (95% CI 0.53-0.92), Sp= 0.73 (95% CI 0.68-0.77) in a setting with 5.5% dementia prevalence. McCarten 201…	The accuracy of the Mini-Cog to diagnose dementia may have differed depending on whether the component tests were administered by themselves or if the results of the Mini-Cog were derived from the results of more comprehensive testing. The three- word recall component of the Mini-Cog may be more sensitive and less specific when incorporated into a longer test battery. There may be a greater delay…
A review of screening tests for cognitive impairment	Breda Cullen, Brian O’Neill, Jonathan J Evans, Robert F Coen, Brian A Lawlor	2006	United Kingdom	36	Not mentioned.	Entrez-PubMed, CINAHL, PsycINFO and IngentaConnect) No time frame.	The aims of this review were to identify currently available cognitive screening tests and consider their suitability for three main purposes: 1. brief assessment in the doctor’s office—tests which have a short administration time, are statistically robust in a wide range of unselected samples and for different diagnoses, and which cover the six key neuropsychological abilities; 2. large scale sc…	Inclusion: screening tests were included if they were designed to screen for cognitive impairment or had been used for that main purpose, had an administration time of less than 20 min and were available in English. Screens could be administered directly to patients or be partly or fully informant rated. Individual papers included if they: were they original paper presenting the content of the sc…	Not mentioned.	Screening tests specified in table 1.	Gold standard diagnostic criteria (based on international diagnostic guidelines or clinical judgement following a full assessment battery).	Not mentioned.	Primary care settings and community settings.	All were less than 20 minutes, specific times are outlined in table 1.	Cognitive impairment or dementia (any type).	See Table 2 for selected tests for use as brief assessment tools in the doctor's office. Brief assessment in the doctor's office: Two of the six identified key cognitive abilities were attention/working memory and executive function; these were represented by digit span/other mental tracking and verbal fluency, respectively. Tests which are wholly informant rated were excluded from table 2, and t…	An administration time of more than 10 min appears to be an unavoidable cost of achieving sufficiently robust statistical performance while covering key domains. Clinicians should move away from the tendency to become over reliant on one screen (usually the MMSE), and take advantage of the continually evolving range of more specialized tools for different situations.
A Systematic Review of Screening Tools for Predicting the Development of Dementia	Andrea R. Lischka, Marissa Mendelsohn, and Tom Overend	2012	Canada	12	Longitudinal (includes a follow up period of at least six months).	Ovid Medline, Scopus, Cumulative Index to Nursing and Allied Health Literature (CINAHL), Excerpta Medica Database (EMBASE), PsycInfo, Sociological Abstracts, Cochrane Library, ProQuest dissertations and theses, Health and Psychosocial Instruments and Web of Science. Published after 1995.	To examine screening tools that can “predict” dementia based on “early” detection of cognitive impairment. This umbrella term encompasses MCI, amnestic MCI, mild dementia, and questionable dementia. The cognitive impairment can then be evaluated over time (using a “gold standard” tool) to observe and monitor the disease progression.	Inclusion: Published after 1995 as there was not a significant amount of literature on this topic before this date; published in English; include instruments/questionnaires used for screening dementia; screening tools must be “single” instruments that can be administered without specialized training, as opposed to a battery of neuropsychological tests; screening tools must (or have been shown to)…	Memory Impairment Screen (MIS), Isaacs Set Test (IST) Chopard et al. (2009): 75.7 (SD=5.0) years, n=44, 41.5% male; n=62, 59% female. Isaacs Set Test (IST), Benton's Visual Retention Test (BVRT) Dartiques et al. (1997): 74.5 (SD=6.8) years, n=837, 41% male; n = 1,206; 59% female. Chinese Abbreviated Mild Cognitive Impairment Test (CAMCI) Lam et al. (2008): 74.3 (7.3) y NC: n = 55; 27% male n=198 …	Screening tools in the primary care setting.	Gold standard tool- a test that is 100% sensitive and specific in detecting the disease to which the index test (i.e., the screening tool) is compared for accuracy.	See table 1.	Primary care settings.	See table 1.	Dementia, MCI, amnestic MCI, mild dementia, and questionable dementia.	Tools with the highest specificity rates: ・MMSE ・S-MMSE Tests with the highest sensitivities: ・HDS-R ・ACE, which decreased depending on cut-off value ・MoCA for the dementia group and 83% for the MCI group ・CAMCI ・CCSE ・The combination of the MMSE, IST, and BVRT at 90.8% for the first cut-off level. The ACE demonstrated good diagnostic accuracy with AUC=0.98. Xu et al. (2002) found that the CCSE w…
Screening for Dementia in Primary Care: A Summary of the Evidence for the U.S. Preventive Services Task Force	Malaz Boustani, MD, MPH; Britt Peterson, MD, MPH; Laura Hanson, MD, MPH; Russell Harris, MD, MPH; and Kathleen N. Lohr, PhD	2003	United States	61?	Cross-sectional prevalence, prospective cohorts, RCT, Systematic reviews	MEDLINE, PsycINFO, EMBASE, and the Cochrane Library. Time frame: 1 January 1994 and 1 September 2002	To review the evidence of benefits and harms of screening for and earlier treatment of dementia.	Inclusion criteria was developed for the eight key questions represting a logical chain between screening and improved health outcomes. See Appendix Table 2.	Undiagnosed dementia: Among all primary care patients 65 years of age and older for 3 included primary care studies, see table 2. For Cholinesterase inhibitor: Patients with Alzheimer Disease after 3 to 12 Months. For screening test accuracy: Patients with severe dementia or persons from memory clinics who are not the focus of screening.	Cholinesterase inhibitor on patients with Alzheimer Disease. Additionally, screening tests were performed in a primary care or general unselected population and were compared with an acceptable reference standard, addressed in key question 2, 3. For undiagnosed dementia in primary care: ADAS-Cog, CIBC, IADL. For screening test accuracy: see table 3.Non-pharmacologic interventions for caregivers: …	In the study of cholinesterase inhibitor-comparator was placebo. For undiagnosed dementia in primary care: documentation of dementia or cognitive impairment in the medical record or with dementia noted on independent physician questionnaires. Screening test accuracy: DSM-IV is the standard in this review. Non-pharmacologic interventions for caregivers: control group	Cholinesterase inhibitor: see table 4. No information for undiagnosed dementia or screening test accuracy. Non-pharmacologic interventions for caregivers: one systematic review and 5 well-conducted RCTs	For undiagnosed dementia in primary care: Dementia detected using standard diagnostic tests	N/A	Dementia. For cholinesterase inhibitor, assessed using ADAS-Cog, CIBC, IADL.	For cholinesterase inhibitor: Research has found no clinically important differences between persons taking cholinesterase inhibitors and those taking placebo in the development of behavioral and psychological symptoms, although not all trials measure this important health outcome, see table 4. For undiagnosed dementia in primary care: In the same 3 studies in primary care, 3.2% to 12% met criter…	A weakness of the MMSE is its varying accuracy in patients of different ages, education levels, and ethnicities . The MMSE is most accurate for white persons with at least a high school education. To compensate for this, change the cut-point for an abnormal test result for patients of different ages and education levels. Common side effects of cholinesterase inhibitors are nausea, vomiting, weigh…
Variations in Self-Reported Practice of Physicians Providing Clinical Care to Individuals with Dementia: A Systematic Review	Saskia N. Sivananthan, MSc, Joseph H. Puyat, MA, MSc, and Kimberlyn M. McGrail, PhD	2013	Canada	12	Self-reported cross-sectional surveys	Web of Knowledge, PubMed, Science Direct, MedLine, PsychINFO, EMBASE, and Google Scholar. Time frame: articles published before March 1, 2012.	To determine to what extent actual practice as reported in the literature is consistent with clinical guidelines for dementia care.	Inclusion: All english language studies, peer-reviewed and gray literature, published prior to March 1, 2012, Quantitative experimental, quasi-experimental, and observational studies. Exclusion: Published studies not reporting on original empirical results, Conference abstracts, book chapters, studies focused exclusively on prescription patterns of acetyl-cholinesterase inhibitors, antipsychotic,…	All of the studies assessed actual serives provided at a physician level in populations aged 60 and older.	Seven dementia care processes recommended by best practice guidelines: formal memory testing, imaging, laboratory testing, interventions, counseling, community service, and specialist referrals.	Clinical services provided by physicians to older adults with a diagnosis of dementia.	See table 2	All settings involving primary care physicians in which a diagnosis of dementia is provided.	N/A	Diagnosing dementia.	For formal memory testing by family physicians: 8 studies were identified, six reported that less than 60% of physicians coducted formal memory tests, with three studies reporting less than 15%, see table 2, and another less than 4%. For pharmaceutical medications for dementia and consequent behavioral problems: reported 33-91% and less than 50% in 4/6 studies, which were primarily older studies …	The formal memory testing process had a 24-fold difference in the proportion of physicians who reported conducting a formal test.
Case management for dementia in primary health care: A systematic mixed studies review based on the diffusion of innovation model	Khanassov V., Vedel I., Pluye P.	2014	Canada	23	Eleven were quantitative studies, comprising nine randomized controlled trials, one nonrandomized study, and one quantitative descriptive study, and 12 were qualitative studies, comprising eleven qualitative descriptive studies and one multiple-case study.	MEDLINE, PsycInfo, EMBASE, and the Cochrane Database. Time frame: 1995 to August 2012	To examine the factors associated with the implementation of CM interventions in PHC and develop strategies to enhance its adoption in PHC practices.	Inclusion: CM interventions comprising all the components identified by the Case Management Society of America (case finding and screening, assessment, care planning, implementation and management, monitoring, and review) for patients of any age and sex with cognitive impairment or dementia (any type) residing in the community and/or their informal caregivers and receiving CM provided by health c…	Patients with prominent symptoms of dementia/cognitive impairment	CM interventions comprising all the components identified by the Case Management Society of America (case finding and screening, assessment, care planning, implementation and management, monitoring, and review)	Factors limiting/facilitating successful implementation CM	See Table 1 and Table 2	Patients' homes and physicians' offices	N/A	cognitive impairment or dementia (any type)	Referral of patients with a problem, regardless of diagnosis and age was viewed as more beneficial to the patients (as opposed to early-stage dementia). A negative attitude of the health care professionals, case managers, and patient-caregiver dyads influenced adoption of a CM intervention. Confusion about the case manager's role accounted for the limitations of the interventions, especially at t…	It has been shown that barriers to implementation of CM in PHC hinder outcomes. Having clearly defined roles for case managers and clear delineation of responsibilities among CM health care professionals, especially the PCP and the case manager, will help PCPs have more time for patients with more complicated chronic conditions.
Decision aids to support decision-making in dementia care: a systematic review	Nathan Davies, Brooke Schiowitz, Greta Rait, Victoria Vickerstaff, and Elizabeth L. Sampson	2019	United Kingdom	10	Phase III RCT, feasibility RCT, pilot RCT, preexperimental studies	CINAHL, The Cochrane Library, EMBASE, MEDLINE, and PsychINFO. Time frame: March 2018.	To critically evaluate decision aids developed for practitioners and caregivers when providing care for someone with dementia or for use by people with dementia themselves.	Inclusion: 1) the focus of the paper was on the evaluation of a decision aid 2) the decision aid was used in dementia care and 3) the decision aid was aimed at professionals, people with dementia, or caregivers. Exclusion: 1) dementia was not the main focus of the decision aid 2) decision aid was not used for care decisions 3) the intervention only provided information (e.g. information booklets)…	See table 1.	Decision-making interventions with decision aids in dementia care. Audio guided booklet with three modules (see table 1), a printed decision aid about dementia, potential feeding options associated with progression of dementia, advantages and disadvantages of feeding tubes vs assisted oral feeding, Decision aid for living with dementia Guiding Options for Living with Dementia (GOLD) book: see tab…	Majority-control group. See table 1. One study has the comparator as solely listening to a verbal narrative of the disease.	2216	Acute hospital wards, nursing home, (careres/family carers of people with dementia/moderate or severe), community,	N/A	Dementia.	Support with eating/feeding options: Decision aids aimed at eating/feeding decisions reduce decisional conflict and increase conversations regarding eating/feeding treatment between caregivers and those in charge of care planning. Decision aids were more effective in increasing discussion in nursing homes with lower staffing levels. Place of care: One intervention was DECIDE the other GOLD. Both …	Decision aids may be videos, booklets, or web-based tools that explicitly state the decision, provide information about the decision, and summarize options along with associated benefits and harms. This helps guide the decision maker through clarifying the values they place on the benefits or harms of the options.
Barriers and facilitators for GPs in dementia advance care planning: A systematic integrative review	Bram Tilburgs, Myrra Vernooij-Dassen, Raymond Koopmans, Hans van Gennip, Yvonne Engels, Marieke Perry	2018	Australia	16	Ten were qualitative studies and five were quantitative studies with cross-sectional designs; one paper described an explorative mixed method study.	Embase, Psychinfo, Medline, Cinahl and Cochrane Library. Time frame: published between January 1, 1995 and December 31, 2016.	To determine the barriers and facilitators faced by GPs related to ACP with people with dementia.	Exclusion: Did not describe empirical research, were not about dementia, ACP, general practice or were not written in English.	People with dementia, family carers or GPs, sometimes in combination with other healthcare professionals.	Advanced care planning (ACP)	Barriers/facilitators	Not mentioned.	Community, care homes, general hospitals, continuing care units, general practices, memory clinics, community clinics, palliative care, local older people services, outpatient Alzheimer clinic, home, assisted living facility and long term facility.	N/A	Dementia.	Important barriers were: uncertainty about the timing of ACP, how to plan for an uncertain future, lack of knowledge about dementia (and the patient's lack of knowledge of diagnosis), a bad relationship among stakeholders, stress or fear caused by ACP, who should take initiative for ACP, difficulties assessing people with dementia’s decisional capacities, changing preferences. Facilitators for AC…	GPs stated that they needed sufficient knowledge about the dementia disease process and its life-limiting character and that they need training to develop the skills to discuss difficult subjects and manage conflicts. Several GPs stated that ACP was not possible because preferences might change. Even if GPs want to start ACP early, patients need time to cope with having a chronic, progressive dis…
A systematic review of interventions to detect dementia or cognitive impairment	Naaheed Mukadam, Claudia Cooper, Nishin Kherani and Gill Livingston	2014	United Kingdom	13	4 RCT, 4 non-randomized concurrent comparison group, 5 pre-comparison and post-comparison studies	Medline, Embase, PsycINFO, Allied and Complementary Medicine, CINAHL, System for Information on Grey Literature in Europe and the Electronic Theses Online Service. Time frame: no restriction on date, up to February 15, 2013.	To systematically review the literature for interventions intended to increase the detection of dementia or suspected dementia or people presenting with memory complaints.	Inclusion: original research papers reporting interventions that included a quantitative outcome reporting at least one of the following: the number of people with memory complaints presenting to health or social services; the number of people with a new diagnosis of dementia or cognitive impairment; the proportion of people with dementia who were accurately diagnosed; the degree of cognitive imp…	Patient populations are reported in table 1, 2 and 3.	Interventions intended to increase the detection of dementia or suspected dementia or people presenting with memory complaints. See tables 1-3.	See tables 1-3.	See tables 1-3.	GP practices, community dwellings, patients in Croydon referred to specialist psychiatric services, primary care clinics, older people in Newcastle requiring specialist psychiatric services, rural GP practices, older people needing specialist intervention in Netherlands, South Asian patients over 65 from 1 GP practice.	Not mentioned.	Dementia or cognitive impairment	RCT evidence: Two out of three RCTs of GP education found group educational interventions increased the likelihood that GPs would suspect dementia while the third did not find a positive result and was not powered to detect differences in proportions diagnosed with dementia. There is further evidence from a non-randomized study that clinician education in primary care interventions can increase t…	Based on this review, the combination of education of primary care practitioners about dementia detection, and establishing specialist memory assessment services currently have the best but still very limited evidence for increasing detection of dementia at the earliest stage in the illness. Improving dementia identification involves changing behaviour of patients or healthcare professionals. Beh…
Barriers to Implementation of Case Management for Patients With Dementia: A Systematic Mixed Studies Review	Vladimir Khanassov, MD Isabelle Vedel, MD, PhD, Pierre Pluye, MD, PhD	2014	Canada	43	31 were quantitative (21 randomized controlled trials, 6 nonrandomized studies, and 4 descriptive studies, and 12 were qualitative studies (11 qualitative descriptive studies, and 1 multiple case study)	MEDLINE, PsycINFO, Embase, and the Cochrane Library. Time frame: published between 1995 (official publication of the case management standards of practice) and August 31, 2012.	Results of case management designed for patients with dementia and their caregivers in community-based primary health care (CBPHC) were inconsistent. The objective was to identify the relationships between key outcomes of case management and barriers to implementation.	Inclusion/ Eligibility Criteria: Population: Any age, sex, any type of dementia and/or primary causes of cognitive impairment residing in community and receiving care from health care professionals involved in case management in a range of community settings. Interventions include case management comprising assessment, care planning, implementation, management and regular follow up. Interventions…	See table 1.	Case management: comprising assessment, care planning, implementation, management, and regular follow-up.	Barriers to implementation?	12 qualitative studies included: 202. No information about quantitative studies included.	Community settings such as patients' homes or physicians' offices, the Mercy Community Care agency, hospital-based memory clinic, community-based nursing service	N/A	Any type of dementia (diagnosis code) and/or primary causes of cognitive impairment (symptom code indicating memory loss).	In most of the studies communication between health care professionals occurred via referral made by case managers. In a few studies the communication was based on regular meeting and via the Web-based system. Evidence from RCT: For clinical outcomes, 4/10 trials showed a decrease in the frequency of behavioral symptoms of dementia in the CM intervention group (mean effect size (0.88)) while 2/7 …	Clinicians and managers who implement case management in CBPHC should take into account high-intensity case management (small caseload, regular proactive patient follow-up, regular contact between case managers and family physicians) and effective communication between case managers and other CBPHC professionals and services. Because a person with dementia may move to a long-term care facility so…
Effects of educational interventions on primary dementia care: A systematic review	M. Perry, I. Draškovic, ́ P. Lucassen, M. Vernooij-Dassen, T. van Achterberg and M. Olde Rikkert	2010	Netherlands	6	5 Cluster RCTs and 1 CBA (controlled before after study).	Medline, Embase, PsycInfo, Cinahl and the Cochrane library. Time frame: no limits to January 2009.	To determine the effects of educational interventions about dementia, directed at primary care providers (PCPs).	Inclusion: target populations were PCPs, the intervention aimed to influence professional practice by means of professional interventions as defined by EPOC, the educational intervention focused on detection and management of dementia, the study designs were randomized controlled trials (RCTs), controlled clinical trials (CCTs), controlled before and after studies (CBAs) and interrupted time seri…	1904 PCPs, mainly GPs diagnosing dementia.	Series of seminars and the appointment of dementia care managers.	Control group: Clinical practice guidelines for dementia received by mail, no training, no seminars, no training and no dementia care managers, and short, partly interactive seminar on dementia diagnostics (3h).	1904 PCPs, mainly GPs.	General practices, primary care clinics	N/A	Dementia.	Health care outcomes-Patients and caregiver: One paper described patient and caregiver outcomes at 12 and 18 months after the start of the intervention that included both education and structured care management (Vickrey et al., 2006). In intervention clinics, they found better health-related quality of life and better overall quality of health care in patients, better informal caregiving quality…	Educational interventions for PCPs that require active participation improve detection of dementia. Educational interventions alone do not seem to increase adherence to dementia guidelines. To effectively change professionals’ performance in primary dementia care, education probably needs to be combined with adequate reimbursement or other organizational incentives.
What is the role of the general practitioner towards the family caregiver of a community- dwelling demented relative?	Birgitte Schoenmakers, Frank Buntinx & Jan Delepeleire	2009	Belgium	16	One randomized controlled trial, one intervention trial with a pre􏰡post design, thirteen cross-sectional studies and one longitudinal study were included.	Medline, Embase, Cochrane Database of Systematic Reviews and Controlled Trials, ACP Journal Club, and Dare. Paper-based searching was performed in Acta Neurologica Belgica, Archives of Public Health, Huisarts Nu, Huisarts en Wetenschap, all Belgian and Dutch journals that are not indexed in Medline. Time frame: 1980 to 2007.	To identify the attitudes and perspectives of the family physician towards the caregivers of demented relatives and to describe the caregivers’ satisfaction.	Inclusion: study populations consisting of community-dwelling demented patients, their family caregivers, and a general practitioner. Cross- sectional studies, longitudinal studies, and controlled trials. Exclusion: if general practitioner was only involved as research partner or was the subject of study and where the focus was only on the demented patient. Patients frequenting day-care centres o…	The studied population consisted of dementia family and their general practitioners.	General practitioners were assessed for knowledge of and confidence in diagnosis and treatment, communication and coordination skills, and for dementia care obstacles in dialogue with the family caregiver. Caregivers were also screened for feelings of grief, satisfaction concerning care provided, distress and expectations regarding the general practitioner.	Guidelines (not specified).	Between 20-100 study subjects	Sample recruitment was mainly organized with the cooperation of memory clinics, day-care centers, or random mailings to general practitioners.	N/A	Dementia.	Attitude and confidence of the general practitioner and caregivers’ assessment towards diagnosis and treatment: GP's acknowledged the limited use of cognitive-enhancing medications and the importance of reviewing concomitant diseases and therapies. The management of dementia in all aspects was considered to be frustrating and unrewarding. Behavioral disturbances and psychosocial aspects were rate…	Guidelines and a manageable care plan could help general practitioners tailor care management to the care needs of the caregiver and the demented patient . General practitioners do not seem to be entirely convinced of their key role in the practical management of home care
General practice based psychosocial interventions for supporting carers of people with dementia or stroke: a systematic review	Nan Greenwood , Ferruccio Pelone and Anne-Marie Hassenkamp	2016	United Kingdom	4	RCT, clinical translation, quasi-experimental study, multicenter RCT	MEDLINE, EMBASE, the Cochrane Library, PsycINFO, CINAHL Plus, Applied Social Sciences Index and Abstracts, Healthcare Management Information Consortium. Time frame: Inception to December 2014 (an updated search was undertaken in July 2015).	The aim of this systematic review is to identify, appraise and summarise all the published evidence on general practice based interventions to support carers of people with stroke or dementia.	Inclusion: Population: Carers of people with dementia (including relatives, spouses and friends) and/or carers of people with stroke/stroke survivors (including relatives, spouses and friends). Intervention: Any non-pharmacological intervention delivered by healthcare providers from general prac- tice (e.g. GPs, practice nurses) aimed to improve carer outcomes: e.g. educational interventions, ski…	Carers of people with dementia (including relatives, spouses and friends) and/or carers of people with stroke/stroke survivors (including relatives, spouses and friends). Carers were mostly female with a mean age of between 61 and 72 years. Three studies included carers of people with Alzheimer ’s disease and related dementias, the other study focused on carers of people with dementia. See table …	Educational interventions, skills training interventions, psychological interventions, counselling and information provision. Table 2: patient management behaviour (behaviour care), A+ carer stress-coping management, 6-month REACH VA which includes education, support, skills and training to address five caregiving risk areas: safety, social support, problem behaviours, depression, and carer healt…	Usual care and behaviour management in one study included- see table 2.	447 carer participants included. See table 2.	Primary care sites/centres, home-based primary care programs and community-based primary care physician group practice	N/A	Depression and or depressive symptoms, care- giving difficulties and frustrations, carer knowledge of dementia, burden, time spent providing care, social support, quality of life, well-being, physical health, mental health.	See table 4 for full outcomes. There is evidence that interventions in general practice settings consistently produce positive outcomes for carers of people with dementia: improved psychological well-being, burden and depressive symptoms. The primary care educational-intervention is likely to be effective in reducing carer distress and burden by increasing carer ability to manage problem behaviou…	Earlier reviews also concluded that psychosocial interventions for carers of people with dementia can reduce carer burden. Psychosocial interventions provided in general practice can have a positive impact on burden, although the findings here were not statistically significant.
Family Physician–Case Manager Collaboration and Needs of Patients With Dementia and Their Caregivers: A Systematic Mixed Studies Review	Vladimir Khanassov, MD, MSc Isabelle Vedel, MD, PhD	2016	Canada	54	14 nonrandomized studies, 5 RCT, 12 quantitative descriptive studies, 22 qualitative studies, 1 mixed methods study	MEDLINE, PsycINFO, or EMBASE, Time frame: published before October 2014.	This systematic review was conducted to answer the following research question: Does the collaboration of family physicians with case managers respond to the needs of patients with dementia and their caregivers living in the community?	Inclusion: community-dwelling patients of any age with any type of dementia and/or their informal caregivers, had to concern collaboration between a family physician and a case manager that comprises a comprehensive needs and health assessment, planning of services and their coordination, monitoring and regular proactive follow-up, focused on primary medical care, defined as a range of community …	Primary care physicians in a range of community settings where the needs of the patient- caregiver dyad and needs of the patient and caregiver individually are assessed in CM.	Case management: through the collaboration of the family physician and case managers.	No case management.	See supplementary appendix 2, table 1: http://annfammed.org/content/14/2/166/suppl/DC1.	Primary medical care in a range of community settings where family physicians intervene (patients' homes and offices). See supplementary appendix 2, table 1: http://annfammed.org/content/14/2/166/suppl/DC1.	N/A	Any type of dementia.	Meta-analyses showed that 58% (95% CI, 43%- 72%) of caregivers were in favor of early dementia diagnosis, 50% (95% CI, 35%-65%) were in need of education on the disease, and 23% (95% CI, 17%-31%) needed in-home support (Table 4). Following CM, there was a significant decrease in behavioral disturbance of patients as a result of psychosocial interventions along with acetylcholinesterase inhibitors…	Case managers counseled on available resources/ services, legal and financial issues, and advance directives. Finally, case managers coordinated medical and community services via electronic, written, and case conference discussion. *Important because my physicians are overwhelmed with dementia care, these issues can be sorted out through collaboration with a case manager.*
The accuracy of family physicians’ dementia diagnoses at different stages of dementia: a systematic review	Pim van den Dungen, Harm W. M. van Marwijk, Henriëtte E. van der Horst, Eric P. Moll van Charante, Janet MacNeil Vroomen, Peter M. van de Ven and Hein P. J. van Hout	2012	Netherlands	6	3 cross-sectional studies of either documented or recollected diagnoses, 2 cross-sectional studies of recognition in consulting patients, 1 study used both methods of case ascertainment.	Pubmed starting from 1951, Embase.com from 1974, CINAHL from 1982, PsycINFO from 1887 and the entire Cochrane Library. Time frame: indicated dates up to when the search was performed on October 20, 2009.	To estimate family physicians’ diagnostic accuracy at the different stages of dementia.	Inclusion: Target population consisted of individuals >=55 years living at home or in a home for older persons. Study designs: cross‐sectional studies and prospective or longitudinal studies. Cross‐sectional studies could measure FPs’ judgement on their complete older patient population, or they could have FPs decide the cognitive functioning of older patients presenting for consultation. The met…	≥65 mean 75.5, ≥65 median 73, ≥64, ≥70 mean 78.6 (SD 6.1), ≥70 mean 82.5 (SD 5.9), ≥65 mean 74.6.	Dementia diagnosis by family physicians.	Reference standard diagnosis on the presence or absence of dementia.	Number of GPs/PCP: 31 PCP, 19 family physicians. Analyzed sample: 2683	Primary care settings.	N/A	Dementia and cognitive impairment.	See table 2 for statistical summary of the included studies. Combined diagnostic category 'cognitive impairment' and 'dementia' for studies of documented and recollected diagnoses: Comparing the reference standard to the two categories merged yielded a sensitivity that ranged from 0.21-0.67 for mild dementia and 0.50-0.85 for moderate to severe dementia. PPV ranged 0.79-1.00 in mild dementia, whi…	Older patients may present with many comorbid conditions, limiting FPs’ time to establish a well‐founded dementia diagnosis even further. Important barriers at the physician level are the following: failure to recognize symptoms, diagnostic uncertainty, fear to stigmatize or harm and therapeutic nihilism. Several interventions have proven to successfully increase the frequency of dementia diagnos…
Clinical recognition of dementia and cognitive impairment in primary care: a meta-analysis of physician accuracy	Mitchell AJ, Meader N, Pentzek M.	2011	United Kingdom	30	Cross-sectional notes, retrospective study, medical records, prospective questionnaire, prospective GP Evaluation, Physician questionnaire, documentation of memory/cognitive loss or diagnosis of dementia or prescription of cholinesterase inhibitor.	Medline, PsycINFO, and Embase. Four full-text collections namely Science Direct, Ingenta Select, Ovid Full text, and Blackwell ⁄ Wiley Inter- science, and the abstract database Web of Knowledge (4.0, ISI). Time frame: inception to October 2010.	To examine the ability of the general practitioners (GPs) to recognize a spectrum of cognitive impairment from mild cognitive impairment (MCI) to severe dementia in routine practice using their own clinical judgment.	Inclusion: Studies included examined GP's ability to confirm or refute a diagnosis of dementia against an interview-based criterion (gold) standard. Exclusion: studies that had informal (that is not structured, semi-structured, or checklist based) methods of identifying dementia or no clear criterion standard. For the diagnosis of full-spectrum cognitive impairment or MCI, studies were examined u…	A. Recognition of interview-defined dementia: The meta-analytic proportion with dementia was 25.8% (95% CI = 8.8% to 4.8%). The mean study sample size was 620.8 (median 399, standard deviation (SD) of 747.8) and the mean number of subjects with dementia was 81.4 (median 59; SD = 60.9), with a mean age of 76.6 years. The mean number of GPs per study was 97 (median 50, SD 123.7). The prevalence of …	Recognition of dementia/MCI by GPs and recognition of patients without dementia/MCI.	Interview-based criterion (gold) standard.	A. Recognition of interview-defined dementia: Total sampled pool involved 7109 unique individuals who had an interview-based assessment for dementia. B. Recognition of cognitive impairment: 3335 individuals screened using cognitive scales. C. Recognition of mild cognitive impairment: 4833 individuals of whom 915 had MCI.	Primary care settings.	N/A	Mild cognitive impairment (MCI) to severe dementia	A. Recognition of interview-defined dementia: In the studies evaluating contemporaneous physician judgement: the diagnostic sensitivity was 73.4% (95% CI = 62.6-82.9%). Using random effects, meta-analysis diagnostic specificity was 75.5% (95% CI = 56.9–90.1%). Dementia recorded in medical notes: medical record notations were present in 37.9% (95% CI = 26.8– 49.6%) of people with dementia. In five…	General practitioners typically identify three of four people suffering dementia but struggle in the early stages and infrequently record the correct diagnosis in medical notes. As false-positive errors are also common, accuracy could be improved by a second-step assessment. Some evidence suggests that GPs may benefit from decision aids and better links with specialist services. It was found that…
